# Supplementary material for: Kinetics of Phase Transitions in Amorphous Carbamazepine: From Sub-Tg Structural Relaxation to High-Temperature Decomposition
Source: Int J Mol Sci. 2025 Jun 26;26(13):6136. doi: 10.3390/ijms26136136 (PMC12250088; doi:10.3390/ijms26136136)
Supplement: Supplementary file 1 [file ijms-26-06136-s001.zip]

Archive with 1 entries (1 files):
- ijms-3705296-supplementary.pdf
